# Supplementary material for: Shifting Perceptions about Microbes and Scientists: Reflections on Activities with High School Students
Source: Integr Org Biol. 2026 Mar 26;8(1):obag011. doi: 10.1093/iob/obag011 (PMC13048273; doi:10.1093/iob/obag011)
Supplement: obag011_Supplemental_Files [file obag011_supplemental_files.zip]

Archive with 4 entries (4 files):
- Outreach activity instructions, key, microbial activities, & surveys.pdf
- Outreach activity scavenger hunt to go with poster set.pdf
- Outreach activity slide show.pdf
- Outreach- scientist poster example - with scientist permission.pdf
